# Supplementary material for: Drug Lag and Associated Factors for Approved Drugs in Korea Compared with the United States
Source: Int J Environ Res Public Health. 2022 Mar 1;19(5):2857. doi: 10.3390/ijerph19052857 (PMC8910054; doi:10.3390/ijerph19052857)
Supplement: Supplementary file 1 [file ijerph-19-02857-s001.zip]

Archive with 2 entries (2 files):
- supplementary figures.pdf
- supplementary tables.pdf
